# Supplementary material for: A Tale of Two Tissues: AtGH9C1 Is an Endo-β-1,4-Glucanase Involved in Root Hair and Endosperm Development in Arabidopsis
Source: PLoS One. 2012 Nov 16;7(11):e49363. doi: 10.1371/journal.pone.0049363 (PMC3500288; doi:10.1371/journal.pone.0049363)
Supplement: Table S1 — Accession Numbers of proteins used in the GH9C Type dendrogram. (XLSX) [file pone.0049363.s006.xlsx]

## Sheet: Sheet1
Supporting Table 1: Accession Numbers of proteins used in the GH9C Type Dendogramn
NCBI Protein Accession number	Locus name	Species
CLADE 1 (Monocot)
XP_003579470	Bradi5g26010	Brachypodium distachyon_a
NP_001054243	Os04g57860	Oryza sativa_a
XP_002448763	Sb06g032760	Sorghum bicolor_a
CLADE 1 (Dicot)
XP_003538965	Glyma11g10760	Glycine max_a
XP_003540637	Glyma12g03050	Glycine max_b
XP_003607242	Medtr4g101190	Medicago truncatula
XP_002310080	POPTR_0007s07790	Populus trichocarpa_a
CBI27137	GSVIVG01012043001	Vitis vinifera
Cpaevm_27379.2	evm.TU.supercontig_183.4	Carica papaya
NP_175323	At1g48930	Arabidopsis thaliana columbia C1
XP_002894149	ARALYDRAFT_474038	Arabidopsis lyrata C1
CLADE 2 (Monocot)
NP_001042421.1	Os01g12030	Oryza sativa_b
NP_001042423	Os01g12070	Oryza sativa_c
XP_003565659	Bradi2g07150	Brachypodium distachyon_b
XP_002440792	Sb09g006670	Sorghum bicolor_b
GRMZM2G453565_T01	GRMZM2G453565	Zea mays
GRMZM2G143747_T01	GRMZM2G143747	Zea mays
XP_002454930	Sb03g001560	Sorghum bicolor_c
NP_001054920	Os05g12150	Oryza sativa_d
XP_003566424	Bradi2g32270	Brachypodium distachyo_c
CLADE 2 (Dicot)
AAL30454	NtCel8	Nicitiana tabacum
NP_001234172	SlCel9C1	Solanum Lycopersicum
AAN04496	GhCel1	Gossypium hirsutum
BAC22691	PcEG2	Pyrus communis
CAI68020	PpEG4	Prunus persica
CAC94006	faEG3	Fragaria ananassa
ABR10607.1	ND	Mangifera indica
AAN31840	At1g64390.1	Arabidopsis thaliana columbia C2
XP_002887890	ARALYDRAFT_892975	Arabidopsis lyrata C2
XP_002299478	POPTR_0003s13940	Populus trichocarpa_b
XP_002299478	POPTR_0001s10560	Populus trichocarpa_c
evm.TU.contig_27379.2	evm.TU.contig_27379.2	Carica papaya
XP_002270880	GSVIVG01019523001	Vitis vinifera
XP_003530388	Glyma08g02610	Glycine max_c
XP_003525345	Glyma05g36930	Glycine max_d
NP_192843	At4G11050.1	Arabidopsis thaliana columbia C3
XP_002874671	ARALYDRAFT_489943	Arabidopsis lyrata C3
CLADE 3 (Lower Plants)
XP_001774444	Pp1s176_127V6	Physcomitrella patens
XP_001759537	Pp1s37_355V6.1	Physcomitrella patens
XP_002978814	e_gw1.38.84.1	Selaginella moellendorffii
XP_002986219	234652	Selaginella moellendorffii
XP_002973718	e_gw1.22.179.1	Selaginella moellendorffii
CLADE 3 (Algae)
XP_001701546	Cre17.g730550	Chlamydomonas reinhardtii
XP_001701544	Cre17.g730600	Chlamydomonas reinhardtii
Specific protein sequence accessions numbers and locus identification for each gene as listed on http://www.ncbi.nlm.nih.gov/.
