# Supplementary material for: A Tale of Two Tissues: AtGH9C1 Is an Endo-β-1,4-Glucanase Involved in Root Hair and Endosperm Development in Arabidopsis
Source: PLoS One. 2012 Nov 16;7(11):e49363. doi: 10.1371/journal.pone.0049363 (PMC3500288; doi:10.1371/journal.pone.0049363)
Supplement: Table S2 — Primers used for stitching fragments to generate N-terminal and C-terminal GFP fusion constructs. (XLSX) [file pone.0049363.s007.xlsx]

## Sheet: Sheet1
SUPPORTING INFORMATION Table S2: Primers used to generate N-terminal and C-terminal GFP fusion constructs.
PCR fragments	Primer Direction	Primers (5’ - 3’)
N-terminal GFP fusion
SP-GFP	FORWARD	CACGGTACCATCATAGATTCACAATTTTGAACAAAGAAAA
	REVERSE (stitch)	GACAACTCCAGTGAAAAGTTCTTCTCCTTTACTCATGTTATAGTACTCCGCTGCCGCGGTTG
GFP-AtGH9C1cDNA-CBM+ (with CBM)	FORWARD (stitch)	GATTACACATGGCATGGATGAACTATACAAAGGTACGGAAGTGCTCTTGATAAGACCTTCTTGTTC
	REVERSE	GGATTAATTAACTAGTTGTAACTCAAAACTGAGACTTTAGC
GFP-AtGH9C1cDNA-CBM- (without the CBM)	FORWARD (stitch)	GATTACACATGGCATGGATGAACTATACAAAGGTACGGAAGTGCTCTTGATAAGACCTTCTTGTTC
	REVERSE	GGATTAATTAACTAAGATCCTAAACTTCCTCCATAGAGTT
C-terminal GFP fusion
AtGH9C1-CBM+	FORWARD	GCACGGATCCATCATAGATTCACAATTTTGAACAAAGAAAA
	REVERSE	GCAGGTACCACGTTGTAACTCAAAACTGAGACTTTAGC
AtGH9C1-CBM-	FORWARD	GCACGGATCCATCATAGATTCACAATTTTGAACAAAGAAAA
	REVERSE	GCAGGTACCACAGATCCTAAACTTCCTCCATAGAGTT
GFP Primers	FORWARD GFP	ATGAGTAAAGGAGAAGAACTTTTCACTGG
	REVERSE GFP	CCTTTGTATAGTTCATCCATGCCATGTGTAATC
The GFP gene was amplified from pMDC45 with separate primers (FWGFP and RVGFP). The stitch primers were used when amplifying either the signal peptide (SP) or the rest of the cDNA with or without the C-terminal extension (CT:+/–CBM ). A PCR reaction that allowed stitching of the SP to the GFP included the purified SP, and GFP fragments plus the SP Forward and SP Reverse (stitch) ULTRAMER™ primers…
